# Supplementary material for: Seasonal epidemiology of gastrointestinal nematodes of cattle in the northern continental climate zone of western Canada as revealed by internal transcribed spacer-2 ribosomal DNA nemabiome barcoding
Source: Parasit Vectors. 2021 Dec 11;14:604. doi: 10.1186/s13071-021-05101-w (PMC8665551; doi:10.1186/s13071-021-05101-w)
Supplement: Supplementary file 1 — Additional file 1: Table S1. Grass sampling dates for each pasture during the whole study period. [file 13071_2021_5101_MOESM1_ESM.xlsx]

## Sheet: Sheet1
	1st sampling date	2nd sampling date	3rd sampling date	4th sampling date
Farm 1, Pasture 1	2021-06-12	2021-07-02	2021-07-22	2021-08-12
Farm 1, Pasture 2	2021-07-02	2021-07-22	2021-08-12	2021-09-03
Farm 1, Pasture 3	2021-07-22	2021-08-12	2021-09-03	NA
Farm 2, Pasture 1	2021-06-24	2021-07-15	2021-08-06	2021-08-26
Farm 2, Pasture 2	2021-07-15	2021-08-06	2021-08-26	2021-09-16
Farm 2, Pasture 3	2021-08-06	2021-08-26	2021-09-16	2021-10-15
Farm 3, Pasture 1	2021-06-18	2021-07-29	2021-08-19	2021-09-09
Farm 3, Pasture 2	2021-07-29	2021-08-19	2021-09-09	2021-10-07
Farm 3, Pasture 3	2021-08-19	2021-09-09	2021-10-07	2021-10-21
