# Supplementary material for: Seasonal epidemiology of gastrointestinal nematodes of cattle in the northern continental climate zone of western Canada as revealed by internal transcribed spacer-2 ribosomal DNA nemabiome barcoding
Source: Parasit Vectors. 2021 Dec 11;14:604. doi: 10.1186/s13071-021-05101-w (PMC8665551; doi:10.1186/s13071-021-05101-w)
Supplement: Supplementary file 3 — Additional file 3: Table S2. The proportion of L3 migrating out of fecal pats over the course of the entire grazing period was estimated by X/(X + Y), where X is the sum of the mean number of L3 on grass per pat at each sampling point over the grazing season and Y is the mean number of L3 remaining in each fecal pat at the end of the grazing season. [file 13071_2021_5101_MOESM3_ESM.xlsx]

## Sheet: Sheet1
	Grass L3 count
Farm 2, Pasture 2	0.312
Farm 2, Pasture 3	0.103
Farm 3, Pasture 1	0.787
Farm 3, Pasture 2	0.378
Farm 3, Pasture 3	0.185
Mean	0.35 (0.24)
